# Supplementary material for: Evidence-Based Consensus on the Diagnosis and Treatment of Advanced HER2-Positive and HER2-Low Breast Cancer in Colombia
Source: J Clin Med. 2026 Jan 8;15(2):514. doi: 10.3390/jcm15020514 (PMC12841800; doi:10.3390/jcm15020514)
Supplement: Supplementary file 1 [file jcm-15-00514-s001.zip]

Archive with 1 entries (1 files):
- jcm-3988766-supplementary.pdf
